# Supplementary material for: Development of a Native Escherichia coli Induction System for Ionic Liquid Tolerance
Source: PLoS One. 2014 Jul 1;9(7):e101115. doi: 10.1371/journal.pone.0101115 (PMC4077768; doi:10.1371/journal.pone.0101115)
Supplement: Table S2 — Primers used in this study. (XLSX) [file pone.0101115.s007.xlsx]

## Sheet: Sheet1
name	description	sequence
MF_00367_(EILA-ydfO)_forward	amplification vector carrying EILA	GCAAAAAGGGTCCGGGAATGAATTCAAAAGATCTTTATGAGGGAGATG
MF_00369_(EILA-ydfO)_reverse	amplification vector carrying EILA	CCATCGACTTACGCAGCGCAACGCAATTAATGTAAG
MF_00371_(ydfO_promoter)_forward	ydfO promoter for cloning	TAATTGCGTTGCGCTGCGTAAGTCGATGGCGTTCGTACTCAATAGTCCC
MF_00373_(ydfO_promoter)_reverse	ydfO promoter for cloning	ATCTTTTGAATTCATTCCCGGACCCTTTTTGCTCAAGAGCGATG
MF_00374_(EILA-ydfA)_forward	amplification vector carrying EILA	GGTGTACGGCGTGTTTCCGAATTCAAAAGATCTTTATGAGGGAGATG
MF_00375_(EILA-ydfA)_reverse	amplification vector carrying EILA	GCTGGGTATCCTGTAGCGCAACGCAATTAATGTAAG
MF_00377_(yfdA_promoter)_forward	ydfA promoter for cloning	TAATTGCGTTGCGCTACAGGATACCCAGCTCGCCG
MF_00379_(ydfA_promoter)_reverse	ydfA promoter for cloning	ATCTTTTGAATTCGGAAACACGCCGTACACCAGAGATTCG
MF_00380_(EILA-marR)_forward	amplification vector carrying EILA	GGATATTACCGCGGCACGAATTCAAAAGATCTTTATGAGGGAGATG
MF_00381_(EILA-marR)_reverse	amplification vector carrying EILA	CGTTATTTCTTGGCCAGCGCAACGCAATTAATGTAAG
MF_00383_(marR_promoter)_forward	marR promoter for cloning	AATTGCGTTGCGCTGGCCAAGAAATAACGCGACAGTTGTTAATG
MF_00385_(marR_promoter)_reverse	marR promoter for cloning	ATCTTTTGAATTCGTGCCGCGGTAATATCCAGCGGAG
qPCR_ydfO_competition_forward	analysis composition competition pool	atgattgaacaaattaacatcgc
qPCR_ydfA_competition_forward	analysis composition competition pool	cgatcttggcaacaacg
qPCR_marR_competition_forward	analysis composition competition pool	ctgcttaacgagtatctgtctcc
qPCR_no_promoter_competition_forward	analysis composition competition pool	caacggtggtatatccagtg
qPCR_RFP_competition_reverse	analysis composition competition pool	cgtttcaaagttcgtatgga
qPCR_lacUV5_competition_forward	analysis composition competition pool	ttacactttatgcttccggc
qPCR_eilA_competition_reverse	analysis composition competition pool	gatatacaccagcaaaatcg
qPCR_cat_competition_forward	endogenous control qPCR competition pool	atcccatatcaccagctcac
qPCR_cat_competition_reverse	endogenous control qPCR competition pool	ctataaccagaccgttcagc
qPCR_hcaT_forward	endogenous control qPCR	GCTGATGCTGGTGATGATTG
qPCR_hcaT_reverse	endogenous control qPCR	AGTCGCACTTTGGCGTAATC
qPCR_yhjX_forward	qPCR yhjX	CCGCTGGCTGACACTCATCGGTACT
qPCR_yhjX_reverse	qPCR yhjX	CAAGCCGAAAGAGAAAGCGACCTG
qPCR_ydfO_forward	qPCR ydfO	GCTGAAATCCAGAGAGATCACATTTC
qPCR_ydfO_reverse	qPCR ydfO	GGTAAGATCTGTGTAGTTTTCTGGATGC
qPCR_ydfA_forward	qPCR ydfA	ACGGCGTGTTTCCAAACC
qPCR_ydfA_reverse	qPCR ydfA	TCACTCACCTGAGTTTCTTTCCAG
qPCR_marR_forward	qPCR marR	CCATTGGGTCGCTTAATCCA
qPCR_marR_reverse	qPCR marR	CAGTTCAACCGGAGTAATACACGC
qPCR_frmR_forward	qPCR frmR	GTCCTTACTCGAGTTCGTCG
qPCR_frmR_reverse	qPCR frmR	CAGCGATCTGTTGGAGTATG
qPCR_ybjJ_forward	qPCR ybjJ	GTGTTCTCTTTGGTCTGTCG
qPCR_ybjJ_reverse	qPCR ybjJ	TCATCATCCCGATCAATG
qPCR_sodB_forward	qPCR sodB	TCGAGTATCACTACGGCAAG
qPCR_sodB_reverse	qPCR sodB	CTGAGCTGCGTTGTTGAATAC
qPCR_yoaB_forward	qPCR yoaB	TTCGTATCGATGCTGAAGC
qPCR_yoaB_reverse	qPCR yoaB	TCAATCTGTGCCAGCGTG
qPCR_rlmN_forward	qPCR rlmN	GTGGATGTATCACTATTGCTGC
qPCR_rlmN_reverse	qPCR rlmN	GCCGTCAGATGAACGC
qPCR_cysD_forward	qPCR cysD	CTCAAATCCGGTGATGC
qPCR_cysD_reverse	qPCR cysD	AGCAGTACGATCGCGG
qPCR_rsd_forward	qPCR rsd	GTGGCTTACTACAATCTGGTTG
qPCR_rsd_reverse	qPCR rsd	CGTTGCCTTCCAGCTTATG
qPCR_ychF_forward	qPCR ychF	CTGGATCAACTGGCTGAAATC
qPCR_ychF_reverse	qPCR ychF	AAGCAGCGAACAACGTG
qPCR_degP_forward	qPCR degP	GTGATGCCTTCAGTGGTC
qPCR_degP_reverse	qPCR degP	CACCATTACCGCCCTG
qPCR_grxD_forward	qPCR grxD	TGCCTATGTTGATATTCTGCAG
qPCR_grxD_reverse	qPCR grxD	CAGTTTCTTTGATCAGCTGC
qPCR_ybjG_forward	qPCR ybjG	TGCTAAAGATTTGATTACCGTG
qPCR_ybjG_reverse	qPCR ybjG	GTGCGGAAAAAGATGTCC
qPCR_htrL_forward	qPCR htrL	AAAACTAGCTCGTTCAGTTGATG
qPCR_htrL_reverse	qPCR htrL	TGGTTTTCCGTTGCG
qPCR_cueO_forward	qPCR cueO	ACAACGTTGCACTGGC
qPCR_cueO_reverse	qPCR cueO	TTTTGCCGTGCTGATG
qPCR_eilA_forward	qPCR eilA	GGTTTTTCTGATCAACGTACCG
qPCR_eilA_reverse	qPCR eilA	ATTTGGCGCTCCACACC
qPCR_gfp_forward	qPCR gfp	TTGCGAGATACCCAGATCATATG
qPCR_gfp_reverse	qPCR gfp	AATACCTTTTAACTCGATTCTATTAACAAG
